# Supplementary material for: Silenced-C5ar1 improved multiple organ injury in sepsis rats via inhibiting neutrophil extracellular trap
Source: J Mol Histol. 2024 Jan 2;55(1):69–81. doi: 10.1007/s10735-023-10172-3 (PMC10830609; doi:10.1007/s10735-023-10172-3)
Supplement: Supplementary file 2 — The information of key genes from PPI analysis. Supplementary material 2 (XLSX 17.6 kb) [file 10735_2023_10172_MOESM2_ESM.xlsx]

## Sheet: Sheet1
No.	Name	Degrees	Gene name	No.	Name	Degrees	Gene name
1	Fn1	67	fibronectin 1(Fn1)	93	Ctsz	18	cathepsin Z(Ctsz)
2	Tlr4	64	toll-like receptor 4(Tlr4)	94	Dnajc3	18	DnaJ heat shock protein family (Hsp40) member C3(Dnajc3)
3	Mmp9	62	matrix metallopeptidase 9(Mmp9)	95	Idh1	18	isocitrate dehydrogenase (NADP(+)) 1(Idh1)
4	Tyrobp	62	transmembrane immune signaling adaptor Tyrobp(Tyrobp)	96	Pf4	18	platelet factor 4(Pf4)
5	Tlr2	58	toll-like receptor 2(Tlr2)	97	Smg1	18	SMG1, nonsense mediated mRNA decay associated PI3K related kinase(Smg1)
6	Itgam	54	integrin subunit alpha M(Itgam)	98	Synj1	18	synaptojanin 1(Synj1)
7	Vamp8	49	vesicle-associated membrane protein 8(Vamp8)	99	Atp6ap2	17	ATPase H+ transporting accessory protein 2(Atp6ap2)
8	Casp3	47	caspase 3(Casp3)	100	Clec4a3	17	C-type lectin domain family 4, member A3(Clec4a3)
9	C5ar1	46	complement C5a receptor 1(C5ar1)	101	Clec7a	17	C-type lectin domain containing 7A(Clec7a)
10	Icam1	42	intercellular adhesion molecule 1(Icam1)	102	Hip1	17	huntingtin interacting protein 1(Hip1)
11	Lgals3	39	galectin 3(Lgals3)	103	Irf7	17	interferon regulatory factor 7(Irf7)
12	Tlr7	39	toll-like receptor 7(Tlr7)	104	Lilrc2	17	leukocyte immunoglobulin-like receptor, subfamily C, member 2(Lilrc2)
13	Fcer1g	38	Fc epsilon receptor Ig(Fcer1g)	105	Mbp	17	myelin basic protein(Mbp)
14	Fcgr2b	38	Fc gamma receptor 2B(Fcgr2b)	106	Mettl7a	17	methyltransferase like 7A(Mettl7a)
15	Igf2r	37	insulin-like growth factor 2 receptor(Igf2r)	107	Rab1a	17	RAB1A, member RAS oncogene family(Rab1a)
16	Spi1	36	Spi-1 proto-oncogene(Spi1)	108	Alox5ap	16	arachidonate 5-lipoxygenase activating protein(Alox5ap)
17	Ubr4	36	ubiquitin protein ligase E3 component n-recognin 4(Ubr4)	109	Arpc1b	16	actin related protein 2/3 complex, subunit 1B(Arpc1b)
18	Cxcr2	35	C-X-C motif chemokine receptor 2(Cxcr2)	110	Col1a2	16	collagen type I alpha 2 chain(Col1a2)
19	Sirpa	35	signal-regulatory protein alpha(Sirpa)	111	Cstb	16	cystatin B(Cstb)
20	Cd14	34	CD14 molecule(Cd14)	112	Gng10	16	G protein subunit gamma 10(Gng10)
21	Cd80	34	Cd80 molecule(Cd80)	113	Npc2	16	NPC intracellular cholesterol transporter 2(Npc2)
22	Cyba	34	cytochrome b-245 alpha chain(Cyba)	114	Rab3d	16	RAB3D, member RAS oncogene family(Rab3d)
23	Fcgr1a	34	Fc gamma receptor 1A(Fcgr1a)	115	S100a4	16	S100 calcium-binding protein A4(S100a4)
24	Fcgr2a	34	Fc gamma receptor 2A(Fcgr2a)	116	Serpinb10	16	serpin family B member 10(Serpinb10)
25	Aldh3b1	33	aldehyde dehydrogenase 3 family, member B1(Aldh3b1)	117	Gngt2	15	G protein subunit gamma transducin 2(Gngt2)
26	Plek	31	pleckstrin(Plek)	118	Lamp2	15	lysosomal-associated membrane protein 2(Lamp2)
27	Aif1	30	allograft inflammatory factor 1(Aif1)	119	Mefv	15	MEFV innate immuity regulator, pyrin(Mefv)
28	Myo1f	30	myosin IF(Myo1f)	120	Ms4a6a	15	membrane spanning 4-domains A6A(Ms4a6a)
29	Notch1	30	notch receptor 1(Notch1)	121	Nbeal2	15	neurobeachin-like 2(Nbeal2)
30	Anxa5	29	annexin A5(Anxa5)	122	RGD1559482	15	similar to immunoglobulin superfamily, member 7(RGD1559482)
31	Fos	29	Fos proto-oncogene, AP-1 transcription factor subunit(Fos)	123	Thbs2	15	thrombospondin 2(Thbs2)
32	Iqgap1	29	IQ motif containing GTPase activating protein 1(Iqgap1)	124	Adam17	14	ADAM metallopeptidase domain 17(Adam17)
33	Lyn	29	LYN proto-oncogene, Src family tyrosine kinase(Lyn)	125	Alpl	14	alkaline phosphatase, biomineralization associated(Alpl)
34	Casp1	28	caspase 1(Casp1)	126	Ccl6	14	chemokine (C-C motif) ligand 6
35	Dync1h1	28	dynein cytoplasmic 1 heavy chain 1(Dync1h1)	127	Fcho2	14	FCH and mu domain containing endocytic adaptor 2(Fcho2)
36	Ggh	28	gamma-glutamyl hydrolase(Ggh)	128	Fgr	14	FGR proto-oncogene, Src family tyrosine kinase(Fgr)
37	Lyz2	28	lysozyme 2(Lyz2)	129	Htt	14	huntingtin(Htt)
38	Pld1	28	phospholipase D1(Pld1)	130	Rnaset2	14	ribonuclease T2(Rnaset2)
39	Ppbp	28	pro-platelet basic protein(Ppbp)	131	Ston2	14	stonin 2(Ston2)
40	Spp1	28	secreted phosphoprotein 1(Spp1)	132	Tiam1	14	TIAM Rac1 associated GEF 1(Tiam1)
41	Anpep	27	alanyl aminopeptidase, membrane(Anpep)	133	Atp6v1b2	13	ATPase H+ transporting V1 subunit B2(Atp6v1b2)
42	Anxa2	27	annexin A2(Anxa2)	134	Exoc6	13	exocyst complex component 6(Exoc6)
43	Ccr5	27	C-C motif chemokine receptor 5(Ccr5)	135	Itga5	13	integrin subunit alpha 5(Itga5)
44	Clec12a	27	C-type lectin domain family 12, member A(Clec12a)	136	Mgst1	13	microsomal glutathione S-transferase 1(Mgst1)
45	Hck	27	HCK proto-oncogene, Src family tyrosine kinase(Hck)	137	Nlrc4	13	NLR family, CARD domain containing 4(Nlrc4)
46	Rap1b	27	RAP1B, member of RAS oncogene family(Rap1b)	138	S100a6	13	S100 calcium binding protein A6(S100a6)
47	Cyfip1	26	cytoplasmic FMR1 interacting protein 1(Cyfip1)	139	Snx18	13	sorting nexin 18(Snx18)
48	Ldlr	26	low density lipoprotein receptor(Ldlr)	140	Tln1	13	talin 1(Tln1)
49	Tlr8	26	toll-like receptor 8(Tlr8)	141	Aak1	12	AP2 associated kinase 1(Aak1)
50	Dgat1	25	diacylglycerol O-acyltransferase 1(Dgat1)	142	Cd33	12	CD33 molecule(Cd33)
51	Mmp8	25	matrix metallopeptidase 8(Mmp8)	143	Irak4	12	interleukin-1 receptor-associated kinase 4(Irak4)
52	Vwf	25	von Willebrand factor(Vwf)	144	Kif2a	12	kinesin family member 2A(Kif2a)
53	Hgf	24	hepatocyte growth factor(Hgf)	145	Kif4a	12	kinesin family member 4A(Kif4a)
54	Lilrb4	24	leukocyte immunoglobulin like receptor B4(Lilrb4)	146	Myh9	12	myosin, heavy chain 9(Myh9)
55	Anxa1	23	annexin A1(Anxa1)	147	Ncf4	12	neutrophil cytosolic factor 4(Ncf4)
56	Clec4d	23	C-type lectin domain family 4, member D(Clec4d)	148	Pstpip1	12	proline-serine-threonine phosphatase-interacting protein 1(Pstpip1)
57	Nlrp3	23	NLR family, pyrin domain containing 3(Nlrp3)	149	Acox1	11	acyl-CoA oxidase 1(Acox1)
58	Rab18	23	RAB18, member RAS oncogene family(Rab18)	150	Actl6a	11	actin-like 6A(Actl6a)
59	Slc11a1	23	solute carrier family 11 member 1(Slc11a1)	151	Cdkn1a	11	cyclin-dependent kinase inhibitor 1A(Cdkn1a)
60	Tf	23	transferrin(Tf)	152	Csf3r	11	colony stimulating factor 3 receptor(Csf3r)
61	Tmem30a	23	transmembrane protein 30A(Tmem30a)	153	Gas7	11	growth arrest specific 7(Gas7)
62	Tollip	23	toll interacting protein(Tollip)	154	Hexb	11	hexosaminidase subunit beta(Hexb)
63	Ccr1	22	C-C motif chemokine receptor 1(Ccr1)	155	Hk3	11	hexokinase 3(Hk3)
64	Pik3c2a	22	phosphatidylinositol-4-phosphate 3-kinase, catalytic subunit type 2 alpha(Pik3c2a)	156	Il1rn	11	interleukin 1 receptor antagonist(Il1rn)
65	Tnfrsf1b	22	TNF receptor superfamily member 1B(Tnfrsf1b)	157	Kif5b	11	kinesin family member 5B(Kif5b)
66	Wdfy3	22	WD repeat and FYVE domain containing 3(Wdfy3)	158	Mki67	11	marker of proliferation Ki-67(Mki67)
67	Wdfy4	22	WDFY family member 4(Wdfy4)	159	Nfam1	11	NFAT activating protein with ITAM motif 1(Nfam1)
68	Nos2	21	nuclear receptor co-repressor 2(Ncor2)	160	Nod1	11	nucleotide-binding oligomerization domain containing 1(Nod1)
69	Pik3cb	21	phosphatidylinositol-4,5-bisphosphate 3-kinase, catalytic subunit beta(Pik3cb)	161	Psmc6	11	proteasome 26S subunit, ATPase 6(Psmc6)
70	Prkcd	21	protein kinase C, delta(Prkcd)	162	RGD1359108	11	similar to RIKEN cDNA 3110043O21(RGD1359108)
71	Sod2	21	superoxide dismutase 2(Sod2)	163	Slpi	11	secretory leukocyte peptidase inhibitor(Slpi)
72	Trpm2	21	transient receptor potential cation channel, subfamily M, member 2(Trpm2)	164	Sort1	11	sortilin 1(Sort1)
73	Csf2rb	20	colony stimulating factor 2 receptor subunit beta(Csf2rb)	165	Unkl	11	unk like zinc finger(Unkl)
74	Glipr1	20	GLI pathogenesis-related 1(Glipr1)	166	Vcan	11	versican(Vcan)
75	Igsf6	20	immunoglobulin superfamily, member 6(Igsf6)	167	Agpat4	10	1-acylglycerol-3-phosphate O-acyltransferase 4(Agpat4)
76	Lrg1	20	leucine-rich alpha-2-glycoprotein 1(Lrg1)	168	Alcam	10	activated leukocyte cell adhesion molecule(Alcam)
77	Lta4h	20	leukotriene A4 hydrolase(Lta4h)	169	Atp11b	10	ATPase phospholipid transporting 11B (putative)(Atp11b)
78	Mcemp1	20	mast cell-expressed membrane protein 1(Mcemp1)	170	Bglap	10	bone gamma-carboxyglutamate protein(Bglap)
79	Oscar	20	osteoclast associated Ig-like receptor(Oscar)	171	Chi3l1	10	chitinase 3 like 1(Chi3l1)
80	Plac8	20	placenta associated 8(Plac8)	172	Cndp2	10	carnosine dipeptidase 2(Cndp2)
81	Plaur	20	plasminogen activator, urokinase receptor(Plaur)	173	Cpne3	10	copine 3(Cpne3)
82	Sparc	20	secreted protein acidic and cysteine rich(Sparc)	174	Dgat2	10	diacylglycerol O-acyltransferase 2(Dgat2)
83	Vamp4	20	vesicle-associated membrane protein 4(Vamp4)	175	Hif1a	10	hypoxia inducible factor 1 subunit alpha(Hif1a)
84	Vim	20	vimentin(Vim)	176	Hk2	10	hexokinase 2(Hk2)
85	Asah1	19	N-acylsphingosine amidohydrolase 1(Asah1)	177	Ncor2	10	nitric oxide synthase 2(Nos2)
86	Ncf1	19	neutrophil cytosolic factor 1(Ncf1)	178	P2ry13	10	purinergic receptor P2Y13(P2ry13)
87	Pglyrp1	19	peptidoglycan recognition protein 1(Pglyrp1)	179	Rhobtb2	10	Rho-related BTB domain containing 2(Rhobtb2)
88	Tnfrsf1a	19	TNF receptor superfamily member 1A(Tnfrsf1a)	180	S100a10	10	S100 calcium binding protein A10(S100a10)
89	Ap2a1	18	adaptor related protein complex 2 subunit alpha 1(Ap2a1)	181	Serpine2	10	serpin family E member 2(Serpine2)
90	Bcl2a1	18	BCL2-related protein A1(Bcl2a1)	182	Stxbp2	10	syntaxin binding protein 2(Stxbp2)
91	Bst1	18	bone marrow stromal cell antigen 1(Bst1)	183	Vps33b	10	VPS33B, late endosome and lysosome associated(Vps33b)
92	Col1a1	18	collagen type I alpha 1 chain(Col1a1)
